# Supplementary material for: Simultaneous Detection of Inflammatory Biomarkers by SERS Nanotag-Based Lateral Flow Assay with Portable Cloud Raman Spectrometer
Source: Nanomaterials (Basel). 2021 Jun 5;11(6):1496. doi: 10.3390/nano11061496 (PMC8226521; doi:10.3390/nano11061496)
Supplement: Supplementary file 1 [file nanomaterials-11-01496-s001.zip]

Archive with 1 entries (1 files):
- nanomaterials-1242965-supplementary.pdf
